# Supplementary material for: Singlet oxygen luminescence detector based on low-cost InGaAs avalanche photodiode
Source: HardwareX. 2021 Aug 17;10:e00224. doi: 10.1016/j.ohx.2021.e00224 (PMC9123435; doi:10.1016/j.ohx.2021.e00224)
Supplement: Supplementary data 1 [file mmc1.zip]

Archive with 1 entries (1 files):
- sketch.ino
