# Supplementary material for: Singlet oxygen luminescence detector based on low-cost InGaAs avalanche photodiode
Source: HardwareX. 2021 Aug 17;10:e00224. doi: 10.1016/j.ohx.2021.e00224 (PMC9123435; doi:10.1016/j.ohx.2021.e00224)
Supplement: Supplementary data 1 [file mmc1.zip › sketch.ino]

int sensorpin = A11;
int biaslevel = 800;

void setup() {
  // initialize serial communication at 115200 bits per second to match that of the python script:
  Serial.begin(115200);
  analogReadResolution(12);
  analogWriteResolution(12);
  pinMode(sensorpin, INPUT);	// Input for main signal
  pinMode(DAC0, OUTPUT);		// Output to compensate the background signal
  pinMode(31, OUTPUT); 			// This pin is needed to manage the excitation LED state (on/off)  
}
void loop() {
 
  delay(5);						// needed for stability

  float sensorValue = analogRead(sensorpin);

  if (sensorValue > 4000)		// if the signal is too high, decreases the background level
  {
    biaslevel = biaslevel + 1;
  }
  else if (sensorValue < 500)	// if the signal is too low, increases the background level
  {
    biaslevel = biaslevel - 1;
  }

  analogWrite(DAC0,biaslevel);
     
  byte data = Serial.read();	// communication with PC

  switch(data){
    
    case 'r':					// transmit data to PC
      Serial.println(sensorValue);
      break;

    case 'l':
      digitalWrite(31,HIGH);	// swith the excitation LED on
      break;

    case 'o':
      digitalWrite(31,LOW);		// swith the excitation LED off
      break;

    case 'd':					// decrease the background level
      biaslevel = biaslevel + 1;
      break;

    case 'u':					// increase the background level
      biaslevel = biaslevel - 1;
      break;

  }
}
