# Supplementary material for: Singlet oxygen luminescence detector based on low-cost InGaAs avalanche photodiode
Source: HardwareX. 2021 Aug 17;10:e00224. doi: 10.1016/j.ohx.2021.e00224 (PMC9123435; doi:10.1016/j.ohx.2021.e00224)
Supplement: Supplementary data 2 [file mmc2.zip › readdata.py]

# -*- coding: utf-8 -*-

import time
import tkinter
import string
import matplotlib.pyplot as plt
from matplotlib.backends.backend_tkagg import FigureCanvasTkAgg
import matplotlib.animation as animation
from matplotlib import style
from drawnow import *
import serial

root = tkinter.Tk()
root.geometry('1200x700+200+100')
root.title('This is my root window')
root.state('zoomed')
root.config(background='#fafafa')

            
filename = "ENTER_YOUR_FILENAME_HERE.txt"
f= open(filename,"w")

val = [ ]
cnt = 0
#create the serial port object - change the port number!
port = serial.Serial('COM5', 115200, timeout=0.5)
plt.ion()

xar = []
yar = []

style.use('ggplot')
fig = plt.figure(figsize=(14, 4.5), dpi=100)
ax1 = fig.add_subplot(1, 1, 1)
line, = ax1.plot(xar, yar, 'r', marker='o')

port.write(b's')
value = port.readline().decode("utf-8")[:-5]
port.write(b's')
value = port.readline().decode("utf-8")[:-5]

def animate(i):
    port.write(b'r')
    value = port.readline().decode("utf-8")[:-5]
    
    yvalue = float(value)
    yvalue = yvalue*3.3/4096
    f.write("{0}    {1}\n".format(i,yvalue))
    yar.append(yvalue)
    xar.append(i)
    line.set_data(xar[-100:], yar[-100:])
    ax1.set_xlim(i-100, i+1)
    ax1.set_ylim(min(yar[-100:]), max(yar[-100:]))

def levelup():
    port.write(b'u')
    
def leveldown():
    port.write(b'd')
    
def ledon():
    port.write(b'l')

    
def ledoff():
    port.write(b'o')

plotcanvas = FigureCanvasTkAgg(fig, root)
plotcanvas.get_tk_widget().grid(column=1, row=1, rowspan=4)
ani = animation.FuncAnimation(fig, animate, interval=185, blit=False)

btn = tkinter.Button(text="BG level UP!", background="#555", foreground="#ccc",
             padx="20", pady="8", font="16", command=levelup)
btn.grid(column=2, row=1)

btn2 = tkinter.Button(text="BG level DOWN!", background="#555", foreground="#ccc",
             padx="20", pady="8", font="16", command=leveldown)
btn2.grid(column=2, row=2)

btn3 = tkinter.Button(text="LED on!", background="#555", foreground="#ccc",
             padx="20", pady="8", font="16", command=ledon)
btn3.grid(column=2, row=3)

btn4 = tkinter.Button(text="LED off!", background="#555", foreground="#ccc",
             padx="20", pady="8", font="16", command=ledoff)
btn4.grid(column=2, row=4)

root.mainloop()
port.close()
f.close()
